# Supplementary material for: Effects of Different Exercises Combined with Different Dietary Interventions on Body Composition: A Systematic Review and Network Meta-Analysis
Source: Nutrients. 2024 Sep 5;16(17):3007. doi: 10.3390/nu16173007 (PMC11397086; doi:10.3390/nu16173007)
Supplement: Supplementary file 1 [file nutrients-16-03007-s001.zip]

Archive with 2 entries (2 files):
- PRISMA_2020_checklist.pdf
- supplement.pdf
